# Supplementary material for: Estimation of the Circadian Phase Difference in Weekend Sleep and Further Evidence for Our Failure to Sleep More on Weekends to Catch Up on Lost Sleep
Source: Clocks Sleep. 2025 Nov 27;7(4):67. doi: 10.3390/clockssleep7040067 (PMC12731511; doi:10.3390/clockssleep7040067)
Supplement: Supplementary file 1 [file clockssleep-07-00067-s001.zip]

Archive with 1 entries (1 files):
- clockssleep-3895593-supplementary.pdf
